# Supplementary material for: Genomics and adaptation in forest ecosystems
Source: Tree Genet Genomes. 2022 Feb 9;18(2):12. doi: 10.1007/s11295-022-01542-1 (PMC8828617; doi:10.1007/s11295-022-01542-1)
Supplement: Supplementary file 1 — (XLSX 13.9 KB) [file 11295_2022_1542_MOESM1_ESM.xlsx]

## Sheet: Sheet1
Session name	Type	First author / presenter	Title
Climate change genomics	Keynote	Kelly, John	Measuring the genome-wide response to natural selection in natural plant populations
	Oral	Sekely, Jill Terese	Disentangling local adaptation drivers in the Andean Nothofagus pumilio
		Coq--Etchegaray, Domitille	Genome-wide association study of leaf specialized metabolites in sessile oak (Quercus petraea) provenances
		Singh, Pooja	Convergence in local adaptation to climate in conifers across North America and Europe in the integration of genomic and transcriptomic data for phenotype prediction
		Houminer, Naomi / David-Schwartz, Rakefet	Hybridization and adaptation to environmental drought in Pinus
		Lind, Brandon	How off are genetic offset predictions? Lessons from common gardens and three clades of conifers
	Poster	Meger, Joanna	Genomic signatures of natural selection at phenology-related genes in a widely distributed tree species Fagus sylvatica L.
		Dauphin, Benjamin / Rellstab, Christian	Range-wide signatures of genetic adaptation to drought in two widespread European tree species
		Roskilly, Beth	Rangewide patterns of climate adaptation in western larch
		Simental Rodriguez, Sergio Leonel / Wehenkel, Christian	Genome-wide scans for detecting adaptation to local environment in Populus tremuloides, a keystone North American tree species
Genomics of interactions	Keynote	Kohler, Annegret	The evolution of mycorrhizal genomes and transcriptomes
	Oral	Dauphin, Benjamin	Genomic determinants of ectomycorrhiza formation in a basidiomycete with poplar
		Tiret, Mathieu	Implementing group selection in forest tree breeding
		Gaudet, Muriel / Beritognolo, Isacco	Genomic insight into the variable resistance of Castanea sativa Mill. to Dryocosmus kuriphilus Yasumatsu
		Heinzelmann, Renate	Genome-wide analyses of climate change and anthropogenic impacts on the Dothistroma needle blight pathogen of pines
Demography and post-glacial recolonization	Keynote	Johri, Parul	The role of non-adaptive evolutionary processes in shaping genomic variation
	Oral	de la Estrella, Manuel / Ojeda, Dario	The impact of rainforest area reduction in the Guineo-Congolian region on the tempo of diversification and habitat shifts in the Berlinia clade (Leguminosae)
		Giles Pérez, Gustavo Ibrahim	Unravelling the mechanisms driving pre-zygotic isolation in a fir species-complex from central Mexico
		Kastally, Chedly	Genomic assessment of Scots pine expansion in Europe
		Gugerli, Felix	Highlights from two decades of Swiss stone pine (Pinus cembra) research on the distribution of genetic diversity in response to multi-facetted evolutionary forces
	Poster	Lazic, Desanka	Detecting genomic signatures of ecological speciation and parallel evolution in oaks
		Degen, Bernd	Targeted sequencing reveals large scale genetic structure of pedunculate oak at both nuclear and plastid genome in Europe
		Bruxaux, Jade	Large distribution but low differentiation: how can we explain the Scots pines paradox?
		Niskanen, Alina K.	Fine-scale genetic structure in the Scots pine
		Leunda, Maria	Ancient DNA can provide insights into past and future genetic diversity of forests
		Coşgun, Sevil	Exploring cryptic Mediterranean Abies alba stands to check a genetic climate impact hypothesis and vegetation model projections
Innovative methods and approaches	Keynote	Lotterhos, Katie	Adaptation and climate change: what are we missing?
	Oral	Karunarathne, Piyal	An improved and more sensitive detection of copy number variants (CNVs) from SNPs: An R package for detecting paralogs
		Cervantes, Sandra	Haploid selection in predominantly diploid Pinus sylvestris
		Wade, Abdou Rahmane	eQTLs are key players in the integration of genomic and transcriptomic data for phenotype prediction
		Robledo-Arnuncio, Juan Jose	Genomic scans of selection from prospective cohort mortality studies in trees
		Zacharias, Melanie	Genetic signatures of drought stress tolerance in contrasting treeline ecotones of a widespread conifer in Alaska
	Poster	Maghuly, Fatemeh	Proteomic profiles of middle and late stage of Jatropha curcas seed reveal key pathways operating maturation process
		Ulaszewski, Bartosz	Complete chloroplast genomes of Fagus sylvatica L. reveal sequence conservation in the inverted repeat and the presence of allelic variation in NUPTs
		Kesälahti, Robert Sebastian	Optimising exome capture of Pinus sylvestris using species-specific repetitive DNA blocker
		Booker, Tom R.	Methods for identifying the genetic basis of local adaptation and assessing convergent evolution
Conservation strategies	Keynote	Aleksic, Jelena M.	Tailoring conservation to suit Serbian spruce
	Oral	Fussi, Barbara	Genetic markers support the selection of conservation units and seed stands for rare tree species – white elm, field maple, yew and service tree
		Arenas Jiménez, Sebastian	Contribution of regional and local soil variation to genetic differentiation in a Mexican fir
		Grivet, Delphine / Jiménez Ramírez, Azucena	Spatial versus temporal genetic variation in early fitness traits of Pinus sylvestris from contrasting edaphic environments
		Semizer-Cuming, Devrim	In the search for climate resilient oaks (Quercus spp.) to better conserve forests
		Rudow, Andreas	Swiss genetic conservation units project – a pragmatic approach towards a long-term perspective of the conservation of forest genetic resources
	Poster	Geue, Julia C.	Landscape genomics of Norway spruce (Picea abies [L.] Karst): a range-wide investigation of local adaptation
		Belton, Samuel Patrick	GeneNet: Mapping the genetics of Ireland’s native forests in a European context
		Maquia, Ivete / Ribeiro-Barros, Ana I.	Biodiversity dynamics in the Miombo-Mopane woodlands: the case of the Niassa Special Reserve and Limpopo National Park, Mozambique
		Rathore, Dheeraj Singh	Studying the genetic diversity and resilience of four commercially important broadleaved tree species in Ireland
Towards climate-smart forests	Keynote	González-Martínez, Santiago C.	Using genomics to improve predictions of population responses of forest trees in the face of climate change
	Oral	Candido Ribeiro, Rafael	Adaptive genetic variation associated with drought hardiness in coastal and interior Douglas-fir and its interplay with cold hardiness
		Lachmuth, Susanne	Using standardized genomic offsets to inform climate-smart seed transfer in North American red spruce conservation
		Olsson, Sanna	Diagnostic genetic markers to ascertain the origin of forest reproductive material: a case study with Pinus pinaster
		Reutimann, Oliver	Abiotic factors predict taxonomic composition and genetic admixture in closely located populations of hybridizing oak (Quercus spp.) species
		Curtu, Alexandru-Lucian	Conservation of genetic resources of oak species more adapted to a drier and hotter climate – Quercus pedunculiflora in Romania
	Poster	Jiménez Ramírez, Azucena	Measuring recent effective gene flow among large populations in Pinus sylvestris: local pollen shedding does not preclude substantial long-distance pollen immigration
		Liepe, Katharina Julie	European hornbeam – not only a servant, but rather future candidate to add value
		Jansen, Simon	Is the grass always greener on the other side? Identifying seed sources for oak forests in a changing climate
		Kastally, Chedly	Studying the impacts of tree improvement on adaptation at the phenotypic and genomic level on Scots pine
		Kurz, Mirjam	Tracing the origin of Oriental beech plantations across Western Europe and reporting hybridization with European beech
